# Supplementary material for: Screening of Phospholipids in Plasma of Large-Artery Atherosclerotic and Cardioembolic Stroke Patients With Hydrophilic Interaction Chromatography-Mass Spectrometry
Source: Front Mol Biosci. 2022 Jan 20;9:794057. doi: 10.3389/fmolb.2022.794057 (PMC8812958; doi:10.3389/fmolb.2022.794057)
Supplement: Supplementary file 2 [file DataSheet2.XLSX]

## Sheet: calibration curves
	PC (18:0/20/4)						PE (18:0/18:0)						SM (d18:1/24:0)					PI (18:0/20:4)
	Con.(ppm)	Peak Area					Con.(ppm)	Peak Area					Con.(ppm)	Peak Area				Con.(ppm)	Peak Area
Standard	plasma
0.1	0.5	31926	0.5				0.5	25372	0.5				0.5		0.5			0.5		0.5
0.5	2.5	162513	2.5				2.5	108869	2.5				2.5	83225	2.5			2.5	4279	2.5
1	5	382660	5				5	204895	5				5	228861	5			5	8239	5
5	25	1817336	25				25	1157681	25				25	932723	25			25	25942	25
10	50	3556024	50				50	1784326	50				50	1689332	50			50	48427	50
25	125	6808015	125				125	3642240	125				125	3278185	125			125	150348	125
50	250	12695705	250				250	6534694	250				250	5834332	250			250	315308	250

## Sheet: Concentration results
	m/z802.7	m/z804.6	m/z826.7	m/z830.9	m/z850.7	m/z854.7	m/z878.7	m/z714.6	m/z722.5	m/z738.5	m/z742.6	m/z748.6	m/z750.9	m/z762.5	m/z766.6	m/z774.8	m/z790.8	m/z745.6	m/z747.6	m/z773.7	m/z775.6	m/z829.8	m/z831.8	m/z855.9	m/z857.8	m/z833.6	m/z835.7	m/z857.6	m/z861.8	m/z885.6	m/z909.7
LAA01	82.03	38.97	22.34	33.22	16.25	16.65	5.12	0	0	0	1.84	0	0	1.28	4.58	0	0	5.21	89.48	0	4.81	0	3.8	10.91	29.23	11.9	14.39	14.29	29.87	71.48	11.44
LAA02	75.2	47.02	50.39	29.39	10.84	34.53	1.43	0	0	0	0	0	3.78	0	4.6	0	0	10.38	136.54	6.26	20.93	5.13	12.12	18.79	47.28	18.54	14.88	14.06	27.94	130.75	9.33
LAA03	62.05	32.84	35.99	24.9	12.65	27.91	3.34	0	0	0	0	0	2.75	0	1.64	0	0	3.09	73.37	0	6.83	0	3.66	7.6	23.78	14.53	9.73	17.44	31.57	93.24	11.85
LAA04	86.87	48.41	24.93	42.1	13.52	17.37	3.99	0	0	0	3.86	0	5.39	0	3.69	0	0	5.5	124.23	0	14.02	0	10.1	13.46	36.55	22.2	18.8	19.9	41.76	123.94	13.14
LAA05	78.15	51.01	26.07	37.02	19.45	20.82	8.17	0	0	0	2.99	2.5	14	5.25	7.1	3.24	0	10.41	145.92	4.17	18.76	7.26	17.12	12.82	41.04	21.73	26.87	16.93	38.04	122.45	15.9
LAA06	76.11	43.63	23.49	30.3	23.46	16.49	8.4	0	8.4	0	0	4.73	7.31	5.45	2.11	0	2.71	0	112.17	0	13.47	0	4.57	11.72	37.11	14.8	18.08	11.05	43.09	93.37	11.83
LAA07	90.67	40.9	22.95	41.08	11.86	21.69	4.85	0	0	0	1.01	0	3.95	0.52	3.46	0	0	7.8	137.42	3.35	18.56	5.59	9.81	15.38	44.01	13.04	16.34	14.78	48.85	117.07	8.15
LAA08	75.85	43.73	30.81	37.25	14.81	26.36	8.54	0	0	0	1.17	0	5.98	7.3	12.21	0	1.02	9.82	146.19	3.87	31.08	2.53	6.5	16.29	49.58	11.74	18.67	12.69	28.06	86.03	9.47
LAA09	61.53	41.11	39.97	27.33	5.8	33.05	0.92	0	0	0	0	0	4.96	0	5.37	0	0	6.55	122.35	0	14.88	0	0	14.6	42.11	7.6	10.69	10.5	14.56	88.81	4.57
LAA10	75.37	50.95	50.68	34.46	8.99	40.45	1.88	0	14.26	0	0	16.37	27.09	0	4.97	0.93	0	11.99	183.24	5.03	21.44	8.35	13.46	22.4	54.47	16.56	18.15	18.7	26.24	101.97	14.16
LAA11	87.77	57.25	44.13	33	20.28	31.7	8.75	0	2.88	0	1.17	3.12	13.02	7.05	10.64	0	2.47	13.41	143.86	5.74	21.22	7.23	15.2	15.73	38.71	19.9	22.84	26.81	47.08	140.91	8.18
LAA12	89.54	54.34	31.07	40.29	22.96	20.52	11.67	0	6.71	0	2.8	8.28	18.13	9.19	7.32	3.22	2.42	12.84	127.23	3.61	18.07	7.29	11.73	15.52	36.62	19.9	19.92	28.44	56	117.24	16.79
LAA13	85.52	46.57	16.92	37.4	18.71	12.02	8.16	1.39	0	0	6.51	0	1.22	7.82	5.22	0	1.14	6.52	112.91	0	7.7	0	3.96	14.89	36.33	17.88	21.7	18.5	44.19	89.88	11.03
LAA14	81.42	48.82	24.8	44.16	10.95	21.76	4.76	0	2.8	0	3.07	8.51	14.94	0	4.76	0.7	0	9.99	146.84	0	15.77	6.11	11.11	19.17	43.85	16.21	18.1	20.81	45.83	92.48	12.91
LAA15	95.88	53.94	33.98	40.52	11.77	26.15	4.89	2.64	1.5	4.51	8.77	5.48	14.44	14.09	17.39	2.41	3.51	15.9	214.45	8.01	31.86	8.83	9.94	34.81	80.22	17.85	11.84	23.57	49.04	101.71	8.45
LAA16	94.83	43.6	49.46	29.84	12.31	27.61	2.34	0	3.69	0	0	2.36	8.12	0	6.38	0	0	7.21	109.32	0	8.85	6.32	16.47	9.13	28.08	22.73	30.83	23.88	52.31	128.42	4.93
LAA17	85.12	55.29	35.54	42.68	24.62	29.55	15.39	0	5.71	0	2.78	7.22	11.64	5.23	9.3	1.59	3.93	6.35	116.93	3.71	19.26	6.42	8.9	13.78	47.58	18.84	24.36	28.38	44.95	171.74	14.72
LAA18	85.12	52.83	31.47	42.96	16.76	27.39	10.36	0	1.47	1.66	7.72	4.33	13.31	7.78	11.34	1.52	3.25	11.33	133.35	4.81	21.59	4.88	9.05	20.27	54	22.84	27.36	28.5	55.75	131.64	15.6
LAA19	79	47.16	35.06	27.84	22.96	22.51	7.64	0	1.11	2.19	5.3	2.02	9.47	14.73	14.28	0	5.98	9.18	135.05	3.62	23.19	3.26	10.18	15.59	43.13	15.07	12.04	21.66	33.77	127.44	10.92
LAA20	97.8	48.84	39.81	45.58	19.34	33.34	10.11	2.5	4.74	3.26	14.35	7.42	14.06	13.76	21.64	0.96	7.88	10.38	117.93	7.67	24.38	6.78	13.83	10.63	36.74	29.38	17.82	23.41	57.64	178.84	12.14
LAA21	85.03	42.61	21.29	37.84	11.65	19.09	3.09	0	0	0	4.6	0	0	2.58	7.31	0	0	5.18	107.39	0	9.65	3.46	13.8	10.96	39.72	14.26	10.03	15.68	47.31	120.63	13.92
LAA22	79.62	41.03	18.71	41.26	11.76	20.34	6.05	2.51	0	2.79	16.24	0	0	10.93	12.24	0	4.44	6.63	127.69	0	21.7	5.15	8.82	18.72	43.04	24.98	14.57	15.23	49.22	82.97	8.11
LAA23	102.3	47.31	44.4	37.8	14.28	34.98	2.89	0	2.56	1.21	5.08	2.25	9.62	3.67	14.55	0	0	10.72	149.26	3.72	17.42	7.78	17.02	12.71	36.67	14.07	11.54	13.74	52.3	210.65	10.38
LAA24	78.54	56.03	30.1	29.59	19.18	16.69	6.82	2.53	0	2.47	10.6	0	4.01	12.91	14.85	0	6.81	4.36	96.6	0	9.95	0	5.51	8.02	26.34	18.53	24.44	19.75	34.53	103.42	11.43
LAA25	95.31	52.88	48.92	36.07	12.82	31.44	4.7	0	6.22	0.79	7.81	9.23	15.92	5.2	21.4	0	2.52	7.27	109.46	2.67	19	4.66	16.04	10.12	33.35	24.12	24.13	33.61	63.61	200.79	10.12
LAA26	80.02	41.22	28.94	31.42	19.74	17.93	4.41	0	0	0	2.69	1.85	9.06	6.81	6.98	0.85	1.51	4.76	104.8	4.98	22.18	0	6.44	11.5	32.79	10.16	14.83	8.92	33.8	93.67	9.7
LAA27	84.6	38.32	25.11	31.21	11.25	19.82	3.18	3.22	0	0	11.29	0	0	7.88	13.29	0	1.13	4.45	94.98	0	13.72	2.97	7.69	11.13	30.36	18.76	15.25	12.52	41.26	105.82	4.98
LAA28	89.23	38.88	32.74	44.68	14.79	25.72	6.65	0	9.01	0	6.22	9.27	16.42	4.46	10.03	0	0	10.05	140.55	0	18.65	5.59	20.69	8.2	31.55	19.3	16.88	23.21	52.35	110.04	13.64
LAA29	124.2	46.71	37.33	46.02	21.35	24.52	6.1	7.97	0.77	6.11	18.41	6.55	16.34	20.24	20.93	2.18	4.77	13.61	198.93	5.01	22.23	6.35	16.75	16.26	48.19	21.67	15.93	23.55	71.93	166.79	17.07
LAA30	80.37	38.86	18.26	31.11	15.89	10.6	2.3	0	0	0	2.3	0	1.63	1.77	4.42	0	0	3.83	103.44	0	0	0	6.3	9.52	31.14	13.37	11.55	13	44.19	96.97	11.67
LAA31	89.51	42.41	30.4	30.83	18.37	21.13	3.65	0	3.49	0	0	5.76	14.07	3.2	8.75	2.25	0	3.83	103.44	0	0	0	6.3	9.52	31.14	11.98	15.1	9.72	41.66	109.99	10.99
LAA32	130.15	57.13	39.6	51.91	16.18	31.51	5.71	7.76	11	5.44	23.99	9.59	22.3	18.25	28.21	1.83	11.78	14.59	157.23	5.23	25.91	5.28	14.78	11.21	35.41	27.54	22.16	31.32	73.19	180.39	12.21
LAA33	67.62	34.68	39.67	22.12	12.89	27.37	2.27	0	7.47	0	0.69	5.77	14.53	3.19	13.35	0	0	3.77	89.76	0	11.53	0	5.49	8.58	28.25	16.51	14.97	19.07	37.15	150.01	13.35
LAA34	72.19	44.64	29.74	35.13	15.89	23.25	6.82	0	2.52	0	1.55	5.3	14.06	3.6	7.35	0	0	4.62	117.87	0	10.97	3.09	5.93	12.22	41.02	25.03	20.53	23.55	54.28	102.22	11.29
LAA35	63.97	37.11	26.79	22.94	14.26	19.83	3.48	0	0.59	0	0	0.66	10.09	0.6	4.18	0	0	0	97.94	0	6.07	0	5.06	10.36	32.41	12.8	18.56	13.51	32.87	90.59	8.7
LAA36	81.07	37.02	27.71	42.24	7.6	23.29	1.77	0	0.99	0	4.4	0.94	10.71	0	9.43	0	0	7.7	113.07	0	14.33	0	10.49	10.61	29.8	15.48	24.64	24.65	43.11	108.58	12.12
LAA37	92.56	48.69	28.45	38.42	14.8	21.29	6.59	0	10.53	0	7.76	9.98	19.93	5.96	6.93	1.94	1.22	13.55	148.25	6.29	26.95	8.08	16	15.75	42.78	28.18	23.9	25.86	50.6	125.48	9.98
LAA38	66.35	51.61	43.91	31.61	8.9	41.13	3.51	0	7.79	0	1.22	9.68	19.17	0	15.16	0	0	9.5	147.98	3.54	18.46	6.03	12.88	17.55	43.27	28.18	23.9	25.86	50.6	125.48	9.98
LAA39	69.96	40.16	18.7	27.24	14.35	12.46	2.06	0	0	0	2.59	0.61	3.51	7.25	6.34	0	0	8.96	114.59	4.27	16.51	3.58	7.17	16.09	39.48	17.09	18.1	15.34	41.64	101.28	12.64
LAA40	83.53	42.38	26.89	38.99	13.12	20.78	4.59	0	3.22	0	7.85	2.2	10.25	1.88	12.52	0	0	8.38	121.6	0	9.53	4.83	14.95	8.7	34.54	25.21	17.7	22.62	55.26	137.5	12.46
LAA41	88.07	40.55	27.5	41.65	8.61	17.98	2.79	1.69	6.51	2.06	13.21	7.1	16.51	4.03	10.09	0	0	8.38	121.6	0	9.53	4.83	14.95	8.7	34.54	9.59	12.82	7.14	19.26	33.2	5.93
LAA42	70.95	39.41	33.08	26.24	12.34	21.9	3.02	0	1.26	0	0	1.86	6.48	0	2.76	0	0	3.23	79.4	0	6.37	0	4	6.53	25.7	8.64	10.23	15.9	30.59	110.94	8.83
LAA43	83.21	31.61	38.31	27.41	4.11	25.85	0	0	0	0	4.72	0	3.04	0	12.37	0	0	8.38	112.14	4.02	16.05	5.69	16.59	7.39	22.76	10.25	7.65	14.39	32.64	81.78	7.1
LAA44	74.72	34.33	24.85	37.41	15.72	21.39	6.44	0	3.2	0	6.52	7.72	14.13	7.22	9.6	3.89	1.12	6.34	124.78	0	12.9	0	6.5	13.78	36.6	20.8	14.38	19.94	53.92	124.08	9.54
LAA45	66.91	27.68	13.75	29.9	16.4	11.75	4.5	0	0	0	0	0	1.66	0.92	2.58	0	0	3.19	80.01	0	10.21	3.71	6.38	9.24	24.52	12.12	13.21	12.37	37.68	81.96	11.23
LAA46	75.88	38.12	21.65	38.86	13.3	19.81	5.96	0	0	0	3.95	0	3.86	1.17	5.69	0	0	3.9	99.84	0	12.99	4.8	9.69	8.44	24.21	22.17	13.84	14.93	36.11	78.22	8.28
LAA47	77.45	49.42	20.61	37.71	16.66	18.36	6.73	0	0	0	6.06	2.77	9.24	4.97	8.72	0	0	9.07	132.04	0	14.89	4.14	13.93	12.9	38.72	22.16	28.91	17.56	49.57	112.21	13.09
LAA48	57.88	45.44	24.47	32.18	5.49	25.94	1.29	0	0	0	2.9	0	2.33	0.73	11.14	0	0	5.93	95.05	0	16.04	0	2.84	14.49	43.71	11.08	13.91	12.37	26.8	116.68	8.93
LAA49	70.09	31.82	13.55	40.62	8.73	12.29	3.42	0	0	0	2.73	0	0	0	0	0	0	3.48	106.25	0	13.08	2.82	4.13	12.44	38.26	11.51	9.97	10.2	34.76	66.73	8
LAA50	98.86	46.35	35	53.42	13.33	36.31	6.15	0	8.24	3.04	10.09	9.69	22.43	8.5	18.92	1.8	1.28	10.99	159.83	3.59	15.13	9.86	16.56	17.27	43.58	25.79	15.88	27.05	74.16	145.45	10.13
LAA51	54.13	43.42	25.63	28.19	8.11	18.73	2.72	0	0	0	0	0	1.8	0	1.78	0	0	0	99.06	0	8.8	0	0	11.46	44.6	7.46	9.42	10.67	21	66.34	8.6
LAA52	78.84	44.93	44.07	31.29	10.76	34.58	2.49	0	3.04	0	0	4.63	12.63	2.11	7.74	0	0	5.46	142.46	0	12.45	0	4.83	15.22	34.35	16.48	11.52	16.88	51.2	138.48	12.73
LAA53	75.16	45.47	36.73	32.01	28.64	27.4	12.26	0	1.62	0	0	5.21	10.73	3.25	3.74	0.56	0	6.47	119.66	0	14.53	5.73	8.24	12.34	39.43	12.62	13.29	9.78	35.68	110.52	12.55
LAA54	112.08	36.27	21.98	54.75	17.09	14.09	5.63	0	3.02	0	2.09	8.07	8.89	0	0	0.72	0	9.2	138.88	0	11.49	9.89	17.01	13.84	41.7	16.42	15.35	13.83	57.63	83.18	10.83
LAA55	75.49	51.08	35.84	33.36	14.55	28.77	6.79	0	1.68	0	0	1.77	8.1	2.9	8.55	0	0	6.21	107.44	0	13.16	4.09	11.46	10.06	34.59	18.34	16.71	13.85	37.22	139.08	10.29
LAA56	83.69	65.59	34.05	36.57	16.63	23.95	7.92	0	1	0	0	2.72	12.56	4.22	5.57	0	0	9.65	130.14	0	11.33	4.21	4.47	14.11	32.64	22.48	24.69	40.21	50.15	137.58	11.02
LAA57	73.06	51.25	32.6	38.73	8.59	29.12	3.45	0	0	1.09	2.72	0.57	5.84	2.35	13.05	0	0	8.35	131.1	0	11.35	4.25	5.74	20.52	55.57	14.01	21.16	34.23	28.13	148.07	15.64
LAA58	98.75	40.14	18.12	43.51	12.38	14.29	3.3	0	2.65	0	0	5.46	14.93	0	0	2.17	0	4.56	152.24	0	21.92	4.1	15.88	13.51	44.77	10.78	12.95	11.32	32.86	96.32	7.6
CE01	95.33	57.46	57.38	32.89	12.08	43.37	3.8	0	0	0.6	0	3.03	10.48	3.03	11.98	0	0	20.26	197.1	12.04	37.87	11.36	17.7	26.28	65.79	14.41	13.16	23.29	40.36	217.42	40.33
CE02	107.03	65.79	31.08	46.87	34.04	20.47	15.31	0	0	0	5.4	3.07	5.42	15.66	11.69	0	7.59	14.14	205.18	6.46	35.24	7.05	14.15	21.71	55.28	25.36	23.38	17.32	53.06	177.17	24.8
CE03	112.87	53.68	30.97	30.03	25.49	17.6	4.92	0	0	0	3.54	0	0	8.99	8	0	1.58	14.14	205.18	6.46	35.24	7.05	14.15	21.71	55.28	8.78	5.38	6.21	15.05	35.66	7.75
CE04	97.33	54.59	41.57	34.76	17.9	28.47	7.51	0	0	2.06	6.72	0	7.35	11.47	15.07	0	5.92	10.43	158.15	9.08	36.45	8.77	11.16	23.97	57.04	9.06	10.45	10.86	25.54	68.04	10.02
CE05	117.36	53.27	38.91	39.94	29.86	26.45	11.52	0	5.24	0	0	6.83	15.1	5.58	7.82	1.72	1.58	20.76	191.4	12.26	35.63	12.48	17.98	25.74	56.17	11.54	12.77	18.93	37.88	159.34	14.72
CE06	101.16	58.73	44.86	35.45	21.83	32.16	8.85	0	2.05	0	3.92	2.75	12.68	10.15	11.95	0	2.79	13.32	159.97	10.41	33.88	10.05	15.89	20.23	53.22	16.48	11.02	18.33	38.04	131.17	12.04
CE07	111.94	57.16	33.84	37.99	30.52	26.24	13.2	0	0.9	0	0	5.38	12.09	5.5	4.95	2.88	0	18.89	204.29	9.72	28.97	15.84	25.64	17.41	54.53	19.88	10.73	20.09	49.55	178.15	15.54
CE08	76.2	52.66	41.04	32.26	18.11	36.23	6.49	0	3.61	1.28	0	8.43	14.22	9.88	12.4	0	1.88	14.75	190.55	4.03	23.92	6.05	12.22	20.44	58	16.87	14.46	23.34	37.65	123.48	9.4
CE09	98.11	43.16	37.03	37.9	24.28	24.21	6.98	0	0	0	0	2.04	8.49	0.63	3.38	0	0	9.18	145.12	3.23	21.21	5.84	12.52	11.7	38.7	18.39	22.19	18.52	52.84	144.77	15.95
CE10	80.79	49.98	51.51	24.65	30.11	36.2	11.9	0	0	2.69	0.84	0	5.04	18.06	19.71	0	6.71	13.61	154.52	13.12	35.68	8.84	9.29	23.61	57.21	13.87	11.7	17.65	29.54	118.78	18.58
CE11	121.78	61.71	27.05	60.35	25.08	25.01	12.58	0.71	0	0	9.2	1.61	4.3	8.39	10.04	0	2.8	24.83	198	7.99	25.08	12.49	18.69	23.76	53.6	31.46	28.22	25.05	98.19	240.09	18.42
CE12	86.13	57.7	31.81	36.76	12.31	28.15	5.54	0	2.77	0	3.27	4.85	14.83	3.74	9.9	1.63	0.77	19.3	176.04	7.33	23.77	14.29	20.16	20.25	52.99	15.25	16.14	22.98	38.21	143.79	9.38
CE13	85.38	42.71	23.39	31.8	23.14	16.47	11.02	0	0	0	0	0	0	1.16	0	0	0	16.88	175	3.07	18.54	6.31	10.12	28.25	66.45	22.96	22.94	17.85	48.49	130.14	16.76
CE14	114.17	36.74	30.24	40.15	13.62	19.06	3.02	0	0	0	0	0	0.56	0	0	0	0	11.24	140.98	9.69	29.98	10.63	23.72	15.95	43.9	9.14	13.39	12.5	43.66	110.9	9.01
CE15	82.43	51.5	24.62	32.58	23.57	19.78	11.79	0	0	0	0	2.56	4.45	6.15	5.48	0	2.3	7.86	120.69	0	20.1	8.51	8.32	18.61	55.2	22.08	21.66	24.25	43.75	128.38	16.18
CE16	91.46	57.62	32.26	36.39	15.53	25.18	5.37	0	0	0	1.2	0	5.61	4.39	7.5	0	0	11.11	139.34	6.71	28.29	6.23	8.57	19.58	67.1	10.48	11.09	19.56	30.55	124.62	9.87
CE17	91.55	58.79	31.73	35.58	27.63	24.78	11.98	0	1.54	0	3.04	4.48	6.38	11.01	10.96	0	5.66	12.17	150.38	8.21	31.47	7.55	10.52	19.18	58.57	17.72	15.58	22.88	46.82	164.27	23.91
CE18	99.22	48.47	52.97	26.83	15.31	24.08	2.52	0	1.12	0.64	1.12	1.52	8.16	3.27	8.99	0	0	8.74	146.7	7.27	34.47	6.44	18.51	13.33	50.05	7.51	12.91	14.83	26.26	95.46	9.48
CE19	83.19	67.64	35.04	28.52	25.65	18.86	10.37	0	6.37	1.38	3.4	6.9	7.04	17.34	10.6	0	7.17	13.56	159.28	7.33	32.11	8.67	17.88	18.41	56.26	19.6	27.36	29.75	37.9	132.97	23.81
HC01	74.43	30.41	21.82	25.88	6.39	14.26	0	0	0	0	0	0	0	0	2.37	0	0	4.55	103.04	0	5.68	0	7.24	10.26	29.55	13.79	12.68	10.24	22.97	73.5	5.93
HC02	52.09	23.18	15.96	35.44	4.45	14.09	0.92	0	0	0	3.3	0	2.2	0	3.97	0	0	4.08	94.23	0	6.25	0	3.67	10.05	26.13	16.51	19.47	10.69	30.6	95.9	7.58
HC03	63.66	26.52	16.3	34.53	6.53	13.87	3.89	0	1.92	0.8	2.19	1.82	6.44	0	2.05	0	1.05	2.8	86	0	5.06	0	4.09	8.64	29.38	15.18	21.06	17.3	29.92	91.07	6.98
HC04	63.12	29.07	29.93	24.06	8.02	20.96	0	0	0	0	0	0	4.29	0	4.17	0	0	4.49	95.96	0	3.09	4.74	9.38	4.7	23.07	6.34	13.4	10.09	29.59	69.39	6.09
HC05	58.63	27.12	38.07	27.86	5.14	33.8	0	0	5.79	0	0	7.44	19.8	0	10.16	0	0	4.49	97.27	0	0	3.97	12.65	4.33	22.2	15.13	17.19	16.07	25.79	101.6	6.92
HC06	51.21	33.15	33.8	22.06	8.62	28.27	2.79	0	0	0	0	0	3.82	1.04	6.73	0	0	3.23	79.4	0	6.37	0	4	6.53	25.7	14.6	6.45	12.06	11.18	55.16	8.35
HC07	47.91	22.25	18.99	21.43	14.84	13.86	4.33	0	0	0	0	4.35	9.11	0	0	0.72	0	0	65.5	0	0	0	0	5.51	20.44	16.09	9.88	11.02	26.36	68.36	9.22
HC08	60	29.42	20.62	29.5	9.7	17.84	2.96	0	0	0	0	0	1.37	0	1.94	0	0	3.84	95.1	0	5.47	0	0	9.73	31.27	5.83	10.35	14.26	18.17	57.79	8.06
HC09	70.75	35.67	27.87	21.97	11.92	15.88	3.6	0.52	2.58	0	0	3.71	23.34	3.77	5.91	6.58	0	3.31	86.86	1.2	9.64	0	6.7	9.85	31.53	10.52	12.54	11.78	26.35	103.26	11.07
HC10	73.29	35.84	28.42	29.37	13.33	18.25	3.04	0	4.78	0	0	2.76	11.84	0	0	0	0	0	95.77	0	5.47	0	12.15	5.28	27.64	15.22	13.99	19.16	45.58	113.16	11.62
HC11	34.24	18.62	17.45	14.71	8.54	12.04	1.35	0	0	0	0	0	0	0	0	0	0	0	36.32	0	0	0	0	0	10.85	7.04	7.96	9.94	21.75	53.15	7.14
HC12	64.34	40.57	23.83	32.92	6.8	20.74	2.95	0	8.37	0	0	8.84	16.91	0	2.51	0	0	3.32	83.69	0	6.59	0	4.19	13.76	24.23	14.89	11.19	17.92	23.7	78.68	11.09
